# Supplementary material for: Dynamical proxies of North Atlantic predictability and extremes
Source: Sci Rep. 2017 Jan 25;7:41278. doi: 10.1038/srep41278 (PMC5264183; doi:10.1038/srep41278)
Supplement: Supplementary Dataset 1 [file srep41278-s3.xls]

## Sheet: Feuil1
Day	Storm Name	Region Affected	References
19490108	North Sea storm disturbance	North Sea	Corkan, R. H. (4 July 1950). "The Levels in the North Sea Associated with the Storm Disturbance of 8 January 1949". Philosophical Transactions of the Royal Society A: Mathematical, Physical and Engineering Sciences 242 (853): 493–525. doi:10.1098/rsta.1950.0008.
19530131	North Sea Flood	Netherlands ,United Kingdom	The storm of 31 January to 1 February 1953 and its impact on Scotland", Scottish Geographical Journal, Volume 117, Issue 4, 2001
19530201	North Sea Flood	Netherlands,United Kingdom	The storm of 31 January to 1 February 1953 and its impact on Scotland", Scottish Geographical Journal, Volume 117, Issue 4, 2001
19610917	Hurricane Debby	Ireland, United Kingdom	Clifton F. Tisdale (December 1961). "The Weather and Circulation of September 1961"(PDF). Monthly Weather Review (American Meteorological Society) 89 (12): 560–566.
19620216	The Sheffield Gale	Ireland, United Kingdom, Germany	Lamb, H.H. and Frydendahl, Knud (1991).Historic Storms of the North Sea, British Isles and Northwest Europe. Cambridge University Press. ISBN 978-0-521-37522-1
19620217	The Sheffield Gale	Ireland, United Kingdom, Germany	Lamb, H.H. and Frydendahl, Knud (1991).Historic Storms of the North Sea, British Isles and Northwest Europe. Cambridge University Press. ISBN 978-0-521-37522-1
19651101	Ferrybridge cooling tower collapse	United Kingdom	Shellard, H. C. "COLLAPSE OF COOLING TOWERS IN A GALE, FERRYBRIDGE, 1 NOVEMBER 1965".Weather 22 (6): 232–240. doi:10.1002/j.1477-8696.1967.tb02927.x.
19670223	"Adolph Bermpohl" storm	North Sea	Lamb, H.H. and Frydendahl, Knud (1991).Historic Storms of the North Sea, British Isles and Northwest Europe. Cambridge University Press. ISBN 978-0-521-37522-1
19670224	"Adolph Bermpohl" storm	North Sea	Lamb, H.H. and Frydendahl, Knud (1991).Historic Storms of the North Sea, British Isles and Northwest Europe. Cambridge University Press. ISBN 978-0-521-37522-1
19671017	Lena	Denmark	Lars-Erik Holmberg: Sammanställning av stormskador på skog i Sverige under de senaste 210 åren, Skogsstyrelsen, Rapport 9-2005
19671018	Lena	Denmark	Lars-Erik Holmberg: Sammanställning av stormskador på skog i Sverige under de senaste 210 åren, Skogsstyrelsen, Rapport 9-2005
19680115	The Glasgow Hurricane	United Kingdom	Storms Bring Death and Chaos". The Montreal Gazette. 16 January 196
19721111	Quimburga	Germany	"European Wind Storm Kills 28". The Palm Beach Post. November 14, 1972.
19721112	Quimburga	Germany	"European Wind Storm Kills 28". The Palm Beach Post. November 14, 1972.
19721113	Quimburga	Germany	"European Wind Storm Kills 28". The Palm Beach Post. November 14, 1972.
19721114	Quimburga	Germany	"European Wind Storm Kills 28". The Palm Beach Post. November 14, 1972.
19740111	Irish windstorm	Ireland	Storms Of January 1974" (PDF). Met Éireann. http://www.met.ie/climate-ireland/weather-events/Jan1974_Storm.pdf (Accessed 04/03/2016)
19740112	Irish windstorm	Ireland	Storms Of January 1974" (PDF). Met Éireann. http://www.met.ie/climate-ireland/weather-events/Jan1974_Storm.pdf (Accessed 04/03/2016)
19740211	Norway Windostorm	Norway	"Windstorm Kills 19 In Coastal Europe". The Pittsburgh Press. 12 February 1974.
19760102	Capella Storm	United Kingdom, Belgium	The Gales of 2 January 1976". Weather 31 (6): 172–183
19760103	Capella Storm	United Kingdom, Belgium	The Gales of 2 January 1976". Weather 31 (6): 172–183
19760104	Capella Storm	United Kingdom, Belgium	The Gales of 2 January 1976". Weather 31 (6): 172–183
19760105	Capella Storm	United Kingdom, Belgium	The Gales of 2 January 1976". Weather 31 (6): 172–183
19790813	Fastnet Disaster Storm	United Kingdom	Paterson, Tony (18 July 2009). "Hell and high water: The Fastnet disaster". The Independent.
19790814	Fastnet Disaster Storm	United Kingdom	Paterson, Tony (18 July 2009). "Hell and high water: The Fastnet disaster". The Independent.
19811123	1981 November Storm	United Kingdom, Denmark	Rowe, M. W.; Meaden, G. T. (August 1985). "BRITAIN'S GREATEST TORNADO OUTBREAK". Weather 40 (8): 230–235
19811124	1981 November Storm	United Kingdom, Denmark	Rowe, M. W.; Meaden, G. T. (August 1985). "BRITAIN'S GREATEST TORNADO OUTBREAK". Weather 40 (8): 230–235
19811213	1981 December Storm	United Kingdom, France	Storm surge prediction in the Bristol Channel--the floods of 13 December 1981 R. Proctor, R.A. Flather, Continental Shelf Research, Volume 9, Issue 10, October 1989, Pages 889-918, ISSN 0278-4343
19830118	Christiansborg storm	Denmark	Cappelen, John (11 December 2013). "Bodil og det beskidte dusin". DMI (in Danish): 0http://www.dmi.dk/nyheder/arkiv/nyheder-2013/12/bodil-og-det-beskidte-dusin/ (accessed 04/03/2016)
19860825	Ex-Hurricane Charley	Ireland, United Kingdom	Miles B. Lawrence (September 1987). "Annual Summary of the 1986 Atlantic Hurricane Season" (PDF). Monthly Weather Review 115 (9): 2158–2160.
19871015	Great Storm of 1987	France, United Kingdom	Burt, S. D.; Mansfield, D. A. (1988). "The Great Storm of 15–16 October 1987". Weather 43 (3): 90–108
19871016	Great Storm of 1987	France, United Kingdom	Burt, S. D.; Mansfield, D. A. (1988). "The Great Storm of 15–16 October 1987". Weather 43 (3): 90–108
19890213	Scottish windstorm	United Kingdom	Metoffice, "Monday 13 February 1989: http://www.metoffice.gov.uk/media/pdf/i/7/Record_wind_speed_-_13_February_1989.pdf (accessed 04/03/2016)
19900125	Burns' Day storm (Daria)	Ireland, United Kingdom	McCallum, E. (1990). "The Burn's Day Storm, 25 January 1990". Weather 45: 166–173.
19900126	Burns' Day storm (Daria)	Ireland, United Kingdom	McCallum, E. (1990). "The Burn's Day Storm, 25 January 1990". Weather 45: 166–173.
19900201	Herta	Western Europe	Roberts, J. F., Champion, A. J., Dawkins, L. C., Hodges, K. I., Shaffrey, L. C., Stephenson, D. B., ... & Youngman, B. D. (2014). The XWS open access catalogue of extreme European windstorms from 1979 to 2012. Natural Hazards and Earth System Sciences, 14, 2487-2501.
19900202	Herta	Western Europe	Roberts, J. F., Champion, A. J., Dawkins, L. C., Hodges, K. I., Shaffrey, L. C., Stephenson, D. B., ... & Youngman, B. D. (2014). The XWS open access catalogue of extreme European windstorms from 1979 to 2012. Natural Hazards and Earth System Sciences, 14, 2487-2501.
19900203	Herta	Western Europe	Roberts, J. F., Champion, A. J., Dawkins, L. C., Hodges, K. I., Shaffrey, L. C., Stephenson, D. B., ... & Youngman, B. D. (2014). The XWS open access catalogue of extreme European windstorms from 1979 to 2012. Natural Hazards and Earth System Sciences, 14, 2487-2501.
19900204	Herta	Western Europe	Roberts, J. F., Champion, A. J., Dawkins, L. C., Hodges, K. I., Shaffrey, L. C., Stephenson, D. B., ... & Youngman, B. D. (2014). The XWS open access catalogue of extreme European windstorms from 1979 to 2012. Natural Hazards and Earth System Sciences, 14, 2487-2501.
19900205	Herta	Western Europe	Roberts, J. F., Champion, A. J., Dawkins, L. C., Hodges, K. I., Shaffrey, L. C., Stephenson, D. B., ... & Youngman, B. D. (2014). The XWS open access catalogue of extreme European windstorms from 1979 to 2012. Natural Hazards and Earth System Sciences, 14, 2487-2501.
19900206	Herta	Western Europe	Roberts, J. F., Champion, A. J., Dawkins, L. C., Hodges, K. I., Shaffrey, L. C., Stephenson, D. B., ... & Youngman, B. D. (2014). The XWS open access catalogue of extreme European windstorms from 1979 to 2012. Natural Hazards and Earth System Sciences, 14, 2487-2501.
19900207	Judith	Western Europe	Roberts, J. F., Champion, A. J., Dawkins, L. C., Hodges, K. I., Shaffrey, L. C., Stephenson, D. B., ... & Youngman, B. D. (2014). The XWS open access catalogue of extreme European windstorms from 1979 to 2012. Natural Hazards and Earth System Sciences, 14, 2487-2501.
19900208	Judith	Western Europe	Roberts, J. F., Champion, A. J., Dawkins, L. C., Hodges, K. I., Shaffrey, L. C., Stephenson, D. B., ... & Youngman, B. D. (2014). The XWS open access catalogue of extreme European windstorms from 1979 to 2012. Natural Hazards and Earth System Sciences, 14, 2487-2501.
19900225	Vivian	Western Europe	Roberts, J. F., Champion, A. J., Dawkins, L. C., Hodges, K. I., Shaffrey, L. C., Stephenson, D. B., ... & Youngman, B. D. (2014). The XWS open access catalogue of extreme European windstorms from 1979 to 2012. Natural Hazards and Earth System Sciences, 14, 2487-2501.
19900226	Vivian	Western Europe	Roberts, J. F., Champion, A. J., Dawkins, L. C., Hodges, K. I., Shaffrey, L. C., Stephenson, D. B., ... & Youngman, B. D. (2014). The XWS open access catalogue of extreme European windstorms from 1979 to 2012. Natural Hazards and Earth System Sciences, 14, 2487-2501.
19900227	Vivian	Western Europe	Roberts, J. F., Champion, A. J., Dawkins, L. C., Hodges, K. I., Shaffrey, L. C., Stephenson, D. B., ... & Youngman, B. D. (2014). The XWS open access catalogue of extreme European windstorms from 1979 to 2012. Natural Hazards and Earth System Sciences, 14, 2487-2501.
19900228	Wiebke	Germany, Switzerland	Roberts, J. F., Champion, A. J., Dawkins, L. C., Hodges, K. I., Shaffrey, L. C., Stephenson, D. B., ... & Youngman, B. D. (2014). The XWS open access catalogue of extreme European windstorms from 1979 to 2012. Natural Hazards and Earth System Sciences, 14, 2487-2501.
19900301	Wiebke	Germany, Switzerland	Roberts, J. F., Champion, A. J., Dawkins, L. C., Hodges, K. I., Shaffrey, L. C., Stephenson, D. B., ... & Youngman, B. D. (2014). The XWS open access catalogue of extreme European windstorms from 1979 to 2012. Natural Hazards and Earth System Sciences, 14, 2487-2501.
19910105	Undine	United Kingdom	"The top 10 worst UK storms". Telegraph. 23 January 2014.
19910106	Undine	United Kingdom	"The top 10 worst UK storms". Telegraph. 23 January 2014.
19910203	Vestmannaeyjar Storm	iceland	Hafstad, Vala (7 December 2015). "How Bad Was the Weather 25 Years Ago?". Iceland Review http://icelandreview.com/news/2015/12/07/how-bad-was-weather-25-years-ago (accessed 04/03/2016)
19930108	Braer Storm	Western Europe	Odell, L., Knippertz, P., Pickering, S., Parkes, B., & Roberts, A. (2013). The Braer storm revisited. Weather, 68(4), 105-111.
19930109	Braer Storm	Western Europe	Odell, L., Knippertz, P., Pickering, S., Parkes, B., & Roberts, A. (2013). The Braer storm revisited. Weather, 68(4), 105-111.
19930110	Braer Storm	Western Europe	Odell, L., Knippertz, P., Pickering, S., Parkes, B., & Roberts, A. (2013). The Braer storm revisited. Weather, 68(4), 105-111.
19930111	Braer Storm	Western Europe	Odell, L., Knippertz, P., Pickering, S., Parkes, B., & Roberts, A. (2013). The Braer storm revisited. Weather, 68(4), 105-111.
19930112	Braer Storm	Western Europe	Odell, L., Knippertz, P., Pickering, S., Parkes, B., & Roberts, A. (2013). The Braer storm revisited. Weather, 68(4), 105-111.
19930113	Braer Storm,Verena	Western Europe, Poland	Odell, L., Knippertz, P., Pickering, S., Parkes, B., & Roberts, A. (2013). The Braer storm revisited. Weather, 68(4), 105-111.
19930114	Braer Storm, Verena	Western Europe, Poland	Odell, L., Knippertz, P., Pickering, S., Parkes, B., & Roberts, A. (2013). The Braer storm revisited. Weather, 68(4), 105-111.
19930115	Braer Storm	Western Europe	Odell, L., Knippertz, P., Pickering, S., Parkes, B., & Roberts, A. (2013). The Braer storm revisited. Weather, 68(4), 105-111.
19930116	Braer Storm	Western Europe	Odell, L., Knippertz, P., Pickering, S., Parkes, B., & Roberts, A. (2013). The Braer storm revisited. Weather, 68(4), 105-111.
19930117	Braer Storm	Western Europe	Odell, L., Knippertz, P., Pickering, S., Parkes, B., & Roberts, A. (2013). The Braer storm revisited. Weather, 68(4), 105-111.
19940128	Lore	Germany	Hofherr, T; Kunz, M (17 March 2010). "Extreme wind climatology of winter storms in Germany" . Climate Research 41: 105–123
19971223	Yuma	United Kingdom	Knight, P., & Le Comte, D. (1998). The Weather of 1997: The Year of the Floods. Weatherwise, 51(2), 14-21.
19971224	Yuma	United Kingdom	Knight, P., & Le Comte, D. (1998). The Weather of 1997: The Year of the Floods. Weatherwise, 51(2), 14-21.
19971225	Yuma	United Kingdom	Knight, P., & Le Comte, D. (1998). The Weather of 1997: The Year of the Floods. Weatherwise, 51(2), 14-21.
19981028	Xylia	United Kingdom	Roberts, J. F., Champion, A. J., Dawkins, L. C., Hodges, K. I., Shaffrey, L. C., Stephenson, D. B., ... & Youngman, B. D. (2014). The XWS open access catalogue of extreme European windstorms from 1979 to 2012. Natural Hazards and Earth System Sciences, 14, 2487-2501.
19981226	Boxing Day Storm (Stephen)	United Kingdom	Roberts, J. F., Champion, A. J., Dawkins, L. C., Hodges, K. I., Shaffrey, L. C., Stephenson, D. B., ... & Youngman, B. D. (2014). The XWS open access catalogue of extreme European windstorms from 1979 to 2012. Natural Hazards and Earth System Sciences, 14, 2487-2501.
19991203	Anatol	Denmark, Germany	Ulbrich, U., Fink, A. H., Klawa, M., & Pinto, J. G. (2001). Three extreme storms over Europe in December 1999. Weather, 56(3), 70-80.
19991226	Lothar, Martin	France, Germany, Switzerland	Ulbrich, U., Fink, A. H., Klawa, M., & Pinto, J. G. (2001). Three extreme storms over Europe in December 1999. Weather, 56(3), 70-80.
19991227	Lothar, Martin	France, Germany, Switzerland	Ulbrich, U., Fink, A. H., Klawa, M., & Pinto, J. G. (2001). Three extreme storms over Europe in December 1999. Weather, 56(3), 70-80.
19991228	Lothar, Martin	France, Germany, Switzerland	Ulbrich, U., Fink, A. H., Klawa, M., & Pinto, J. G. (2001). Three extreme storms over Europe in December 1999. Weather, 56(3), 70-80.
20001030	Oratia	North Sea	Hewson, Tim (2001). "The North Sea storm of 30 October 2000". Weather 56(3): 115
20001031	Oratia	North Sea	Hewson, Tim (2001). "The North Sea storm of 30 October 2000". Weather 56(3): 115
20001101	Oratia	North Sea	Hewson, Tim (2001). "The North Sea storm of 30 October 2000". Weather 56(3): 115
20001102	Oratia	North Sea	Hewson, Tim (2001). "The North Sea storm of 30 October 2000". Weather 56(3): 115
20001103	Oratia	North Sea	Hewson, Tim (2001). "The North Sea storm of 30 October 2000". Weather 56(3): 115
20001104	Oratia	North Sea	Hewson, Tim (2001). "The North Sea storm of 30 October 2000". Weather 56(3): 115
20001105	Oratia	North Sea	Hewson, Tim (2001). "The North Sea storm of 30 October 2000". Weather 56(3): 115
20011113	Janika	Finland	Heinonen, T., Pukkala, T., Ikonen, V. P., Peltola, H., Gregow, H., & Venäläinen, A. (2011). Consideration of strong winds, their directional distribution and snow loading in wind risk assessment related to landscape level forest planning.Forest ecology and management, 261(3), 710-719.
20011114	Janika	Finland	Heinonen, T., Pukkala, T., Ikonen, V. P., Peltola, H., Gregow, H., & Venäläinen, A. (2011). Consideration of strong winds, their directional distribution and snow loading in wind risk assessment related to landscape level forest planning.Forest ecology and management, 261(3), 710-719.
20011115	Janika	Finland	Heinonen, T., Pukkala, T., Ikonen, V. P., Peltola, H., Gregow, H., & Venäläinen, A. (2011). Consideration of strong winds, their directional distribution and snow loading in wind risk assessment related to landscape level forest planning.Forest ecology and management, 261(3), 710-719.
20011116	Janika	Finland	Heinonen, T., Pukkala, T., Ikonen, V. P., Peltola, H., Gregow, H., & Venäläinen, A. (2011). Consideration of strong winds, their directional distribution and snow loading in wind risk assessment related to landscape level forest planning.Forest ecology and management, 261(3), 710-719.
20021025	Jeanett	United Kingdom	Baker, Laura (2009). "Sting jets in severe northern European wind storms".Weather 64 (6): 143–148.
20021026	Jeanett	United Kingdom	Baker, Laura (2009). "Sting jets in severe northern European wind storms".Weather 64 (6): 143–148.
20021027	Jeanett	United Kingdom	Baker, Laura (2009). "Sting jets in severe northern European wind storms".Weather 64 (6): 143–148.
20021028	Jeanett	United Kingdom	Baker, Laura (2009). "Sting jets in severe northern European wind storms".Weather 64 (6): 143–148.
20021028	Jeanett	United Kingdom	Baker, Laura (2009). "Sting jets in severe northern European wind storms".Weather 64 (6): 143–148.
20021029	Jeanett	United Kingdom	Baker, Laura (2009). "Sting jets in severe northern European wind storms".Weather 64 (6): 143–148.
20021030	Jeanett	United Kingdom	Baker, Laura (2009). "Sting jets in severe northern European wind storms".Weather 64 (6): 143–148.
20021031	Jeanett	United Kingdom	Baker, Laura (2009). "Sting jets in severe northern European wind storms".Weather 64 (6): 143–148.
20041216	Dagmar	France	Kjølle, G., Kyte, R. H., Tapper, M., & Hänninen, K. (2013). Major storms–Main causes, consequences and crisis management. Proceedings CIRED 2013.
20041217	Dagmar	France	Kjølle, G., Kyte, R. H., Tapper, M., & Hänninen, K. (2013). Major storms–Main causes, consequences and crisis management. Proceedings CIRED 2013.
20041217	Dagmar	France	Kjølle, G., Kyte, R. H., Tapper, M., & Hänninen, K. (2013). Major storms–Main causes, consequences and crisis management. Proceedings CIRED 2013.
20041218	Dagmar	France	Kjølle, G., Kyte, R. H., Tapper, M., & Hänninen, K. (2013). Major storms–Main causes, consequences and crisis management. Proceedings CIRED 2013.
20041219	Dagmar	France	Kjølle, G., Kyte, R. H., Tapper, M., & Hänninen, K. (2013). Major storms–Main causes, consequences and crisis management. Proceedings CIRED 2013.
20041220	Dagmar	France	Kjølle, G., Kyte, R. H., Tapper, M., & Hänninen, K. (2013). Major storms–Main causes, consequences and crisis management. Proceedings CIRED 2013.
20050105	Erwin (Gudrun)	Denmark, Sweden, Estonia	Broman, H., Frisk, M., & Rönnqvist, M. (2009). Supply chain planning of harvest and transportation operations after the storm Gudrun. INFOR: Information Systems and Operational Research, 47(3), 235-245.
20050106	Erwin (Gudrun)	Denmark, Sweden, Estonia	Broman, H., Frisk, M., & Rönnqvist, M. (2009). Supply chain planning of harvest and transportation operations after the storm Gudrun. INFOR: Information Systems and Operational Research, 47(3), 235-245.
20050107	Erwin (Gudrun)	Denmark, Sweden, Estonia	Broman, H., Frisk, M., & Rönnqvist, M. (2009). Supply chain planning of harvest and transportation operations after the storm Gudrun. INFOR: Information Systems and Operational Research, 47(3), 235-245.
20050108	Erwin (Gudrun)	Denmark, Sweden, Estonia	Broman, H., Frisk, M., & Rönnqvist, M. (2009). Supply chain planning of harvest and transportation operations after the storm Gudrun. INFOR: Information Systems and Operational Research, 47(3), 235-245.
20050109	Erwin (Gudrun)	Denmark, Sweden, Estonia	Broman, H., Frisk, M., & Rönnqvist, M. (2009). Supply chain planning of harvest and transportation operations after the storm Gudrun. INFOR: Information Systems and Operational Research, 47(3), 235-245.
20050110	Erwin (Gudrun)	Denmark, Sweden, Estonia	Broman, H., Frisk, M., & Rönnqvist, M. (2009). Supply chain planning of harvest and transportation operations after the storm Gudrun. INFOR: Information Systems and Operational Research, 47(3), 235-245.
20050111	Erwin (Gudrun)	Denmark, Sweden, Estonia	Broman, H., Frisk, M., & Rönnqvist, M. (2009). Supply chain planning of harvest and transportation operations after the storm Gudrun. INFOR: Information Systems and Operational Research, 47(3), 235-245.
20050112	Erwin (Gudrun)	Denmark, Sweden, Estonia	Broman, H., Frisk, M., & Rönnqvist, M. (2009). Supply chain planning of harvest and transportation operations after the storm Gudrun. INFOR: Information Systems and Operational Research, 47(3), 235-245.
20061002	Renate	France	http://actualite.lachainemeteo.com/actualite-meteo/2011-10-05-07h45/il-y-a-5-ans--une-violente-tempete-touchait-le-sud-ouest-14012.php (accessed 04/03/2016)
20061003	Renate	France	http://actualite.lachainemeteo.com/actualite-meteo/2011-10-05-07h45/il-y-a-5-ans--une-violente-tempete-touchait-le-sud-ouest-14012.php (accessed 04/03/2016)
20061004	Renate	France	http://actualite.lachainemeteo.com/actualite-meteo/2011-10-05-07h45/il-y-a-5-ans--une-violente-tempete-touchait-le-sud-ouest-14012.php (accessed 04/03/2016)
20061005	Renate	France	http://actualite.lachainemeteo.com/actualite-meteo/2011-10-05-07h45/il-y-a-5-ans--une-violente-tempete-touchait-le-sud-ouest-14012.php (accessed 04/03/2016)
20061006	Renate	France	http://actualite.lachainemeteo.com/actualite-meteo/2011-10-05-07h45/il-y-a-5-ans--une-violente-tempete-touchait-le-sud-ouest-14012.php (accessed 04/03/2016)
20061007	Renate	France	http://actualite.lachainemeteo.com/actualite-meteo/2011-10-05-07h45/il-y-a-5-ans--une-violente-tempete-touchait-le-sud-ouest-14012.php (accessed 04/03/2016)
20061008	Renate	France	http://actualite.lachainemeteo.com/actualite-meteo/2011-10-05-07h45/il-y-a-5-ans--une-violente-tempete-touchait-le-sud-ouest-14012.php (accessed 04/03/2016)
20061029	Britta	Denmark, Sweden, Norway, Germany	Kettle, A. J., Storm Britta in 2006: offshore damage and large waves in the North Sea. Natural Hazards & Earth System Sciences Discussions;2015, Vol. 3 Issue 9, p5493
20061030	Britta	Denmark, Sweden, Norway, Germany	Kettle, A. J., Storm Britta in 2006: offshore damage and large waves in the North Sea. Natural Hazards & Earth System Sciences Discussions;2015, Vol. 3 Issue 9, p5493
20061031	Britta	Denmark, Sweden, Norway, Germany	Kettle, A. J., Storm Britta in 2006: offshore damage and large waves in the North Sea. Natural Hazards & Earth System Sciences Discussions;2015, Vol. 3 Issue 9, p5493
20061101	Britta	Denmark, Sweden, Norway, Germany	Kettle, A. J., Storm Britta in 2006: offshore damage and large waves in the North Sea. Natural Hazards & Earth System Sciences Discussions;2015, Vol. 3 Issue 9, p5493
20061102	Britta	Denmark, Sweden, Norway, Germany	Kettle, A. J., Storm Britta in 2006: offshore damage and large waves in the North Sea. Natural Hazards & Earth System Sciences Discussions;2015, Vol. 3 Issue 9, p5493
20061103	Britta	Denmark, Sweden, Norway, Germany	Kettle, A. J., Storm Britta in 2006: offshore damage and large waves in the North Sea. Natural Hazards & Earth System Sciences Discussions;2015, Vol. 3 Issue 9, p5493
20061104	Britta	Denmark, Sweden, Norway, Germany	Kettle, A. J., Storm Britta in 2006: offshore damage and large waves in the North Sea. Natural Hazards & Earth System Sciences Discussions;2015, Vol. 3 Issue 9, p5493
20070110	Franz	United Kingdom	Höppe, P., & Grimm, T. (2008). Rising natural catastrophe losses–what is the role of climate change?. In Economics and Management of Climate Change(pp. 13-22). Springer New York.
20070111	Franz	United Kingdom	Höppe, P., & Grimm, T. (2008). Rising natural catastrophe losses–what is the role of climate change?. In Economics and Management of Climate Change(pp. 13-22). Springer New York.
20070112	Franz	United Kingdom	Höppe, P., & Grimm, T. (2008). Rising natural catastrophe losses–what is the role of climate change?. In Economics and Management of Climate Change(pp. 13-22). Springer New York.
20070113	Franz	United Kingdom	Höppe, P., & Grimm, T. (2008). Rising natural catastrophe losses–what is the role of climate change?. In Economics and Management of Climate Change(pp. 13-22). Springer New York.
20070114	Franz	United Kingdom	Höppe, P., & Grimm, T. (2008). Rising natural catastrophe losses–what is the role of climate change?. In Economics and Management of Climate Change(pp. 13-22). Springer New York.
20070115	Franz	United Kingdom	Höppe, P., & Grimm, T. (2008). Rising natural catastrophe losses–what is the role of climate change?. In Economics and Management of Climate Change(pp. 13-22). Springer New York.
20070116	Franz	United Kingdom	Höppe, P., & Grimm, T. (2008). Rising natural catastrophe losses–what is the role of climate change?. In Economics and Management of Climate Change(pp. 13-22). Springer New York.
20070117	Kyrill	France, Germany, United Kingdom	Roberts, J. F., Champion, A. J., Dawkins, L. C., Hodges, K. I., Shaffrey, L. C., Stephenson, D. B., ... & Youngman, B. D. (2014). The XWS open access catalogue of extreme European windstorms from 1979 to 2012. Natural Hazards and Earth System Sciences, 14, 2487-2501.
20070118	Kyrill	France, Germany, United Kingdom	Roberts, J. F., Champion, A. J., Dawkins, L. C., Hodges, K. I., Shaffrey, L. C., Stephenson, D. B., ... & Youngman, B. D. (2014). The XWS open access catalogue of extreme European windstorms from 1979 to 2012. Natural Hazards and Earth System Sciences, 14, 2487-2501.
20070119	Kyrill	France, Germany, United Kingdom	Roberts, J. F., Champion, A. J., Dawkins, L. C., Hodges, K. I., Shaffrey, L. C., Stephenson, D. B., ... & Youngman, B. D. (2014). The XWS open access catalogue of extreme European windstorms from 1979 to 2012. Natural Hazards and Earth System Sciences, 14, 2487-2501.
20070120	Kyrill	France, Germany, United Kingdom	Roberts, J. F., Champion, A. J., Dawkins, L. C., Hodges, K. I., Shaffrey, L. C., Stephenson, D. B., ... & Youngman, B. D. (2014). The XWS open access catalogue of extreme European windstorms from 1979 to 2012. Natural Hazards and Earth System Sciences, 14, 2487-2501.
20070121	Kyrill	France, Germany, United Kingdom	Roberts, J. F., Champion, A. J., Dawkins, L. C., Hodges, K. I., Shaffrey, L. C., Stephenson, D. B., ... & Youngman, B. D. (2014). The XWS open access catalogue of extreme European windstorms from 1979 to 2012. Natural Hazards and Earth System Sciences, 14, 2487-2501.
20070122	Kyrill	France, Germany, United Kingdom	Roberts, J. F., Champion, A. J., Dawkins, L. C., Hodges, K. I., Shaffrey, L. C., Stephenson, D. B., ... & Youngman, B. D. (2014). The XWS open access catalogue of extreme European windstorms from 1979 to 2012. Natural Hazards and Earth System Sciences, 14, 2487-2501.
20070123	Kyrill	France, Germany, United Kingdom	Roberts, J. F., Champion, A. J., Dawkins, L. C., Hodges, K. I., Shaffrey, L. C., Stephenson, D. B., ... & Youngman, B. D. (2014). The XWS open access catalogue of extreme European windstorms from 1979 to 2012. Natural Hazards and Earth System Sciences, 14, 2487-2501.
20070623	Uriah	United Kingdom	Edwards, Richard; Britten, Nick; Farmer, Ben (28 July 2007). "Britain's worst floods claim father and son". The Daily Telegraph (London)
20070624	Uriah	United Kingdom	Edwards, Richard; Britten, Nick; Farmer, Ben (28 July 2007). "Britain's worst floods claim father and son". The Daily Telegraph (London)
20070625	Uriah	United Kingdom	Edwards, Richard; Britten, Nick; Farmer, Ben (28 July 2007). "Britain's worst floods claim father and son". The Daily Telegraph (London)
20070626	Uriah	United Kingdom	Edwards, Richard; Britten, Nick; Farmer, Ben (28 July 2007). "Britain's worst floods claim father and son". The Daily Telegraph (London)
20070627	Uriah	United Kingdom	Edwards, Richard; Britten, Nick; Farmer, Ben (28 July 2007). "Britain's worst floods claim father and son". The Daily Telegraph (London)
20070628	Uriah	United Kingdom	Edwards, Richard; Britten, Nick; Farmer, Ben (28 July 2007). "Britain's worst floods claim father and son". The Daily Telegraph (London)
20070629	Uriah	United Kingdom	Edwards, Richard; Britten, Nick; Farmer, Ben (28 July 2007). "Britain's worst floods claim father and son". The Daily Telegraph (London)
20070630	Uriah	United Kingdom	Edwards, Richard; Britten, Nick; Farmer, Ben (28 July 2007). "Britain's worst floods claim father and son". The Daily Telegraph (London)
20070701	Uriah	United Kingdom	Edwards, Richard; Britten, Nick; Farmer, Ben (28 July 2007). "Britain's worst floods claim father and son". The Daily Telegraph (London)
20071106	Tilo (Andrea)	North Sea	"Clean-up begins after the typhoon that never was". London: Daily Mail. 9 November 2007.
20071107	Tilo (Andrea)	North Sea	"Clean-up begins after the typhoon that never was". London: Daily Mail. 9 November 2007.
20071108	Tilo (Andrea)	North Sea	"Clean-up begins after the typhoon that never was". London: Daily Mail. 9 November 2007.
20071109	Tilo (Andrea)	North Sea	"Clean-up begins after the typhoon that never was". London: Daily Mail. 9 November 2007.
20071110	Tilo (Andrea)	North Sea	"Clean-up begins after the typhoon that never was". London: Daily Mail. 9 November 2007.
20071111	Tilo (Andrea)	North Sea	"Clean-up begins after the typhoon that never was". London: Daily Mail. 9 November 2007.
20080124	Paula	Poland, Germany, Austria, Denmark,	Roberts, J. F., Champion, A. J., Dawkins, L. C., Hodges, K. I., Shaffrey, L. C., Stephenson, D. B., ... & Youngman, B. D. (2014). The XWS open access catalogue of extreme European windstorms from 1979 to 2012. Natural Hazards and Earth System Sciences, 14, 2487-2501.
20080125	Paula	Poland, Germany, Austria, Denmark,	Roberts, J. F., Champion, A. J., Dawkins, L. C., Hodges, K. I., Shaffrey, L. C., Stephenson, D. B., ... & Youngman, B. D. (2014). The XWS open access catalogue of extreme European windstorms from 1979 to 2012. Natural Hazards and Earth System Sciences, 14, 2487-2501.
20080126	Paula	Poland, Germany, Austria, Denmark,	Roberts, J. F., Champion, A. J., Dawkins, L. C., Hodges, K. I., Shaffrey, L. C., Stephenson, D. B., ... & Youngman, B. D. (2014). The XWS open access catalogue of extreme European windstorms from 1979 to 2012. Natural Hazards and Earth System Sciences, 14, 2487-2501.
20080127	Paula	Poland, Germany, Austria, Denmark,	Roberts, J. F., Champion, A. J., Dawkins, L. C., Hodges, K. I., Shaffrey, L. C., Stephenson, D. B., ... & Youngman, B. D. (2014). The XWS open access catalogue of extreme European windstorms from 1979 to 2012. Natural Hazards and Earth System Sciences, 14, 2487-2501.
20080228	Paula	Poland, Germany, Austria, Denmark,	Roberts, J. F., Champion, A. J., Dawkins, L. C., Hodges, K. I., Shaffrey, L. C., Stephenson, D. B., ... & Youngman, B. D. (2014). The XWS open access catalogue of extreme European windstorms from 1979 to 2012. Natural Hazards and Earth System Sciences, 14, 2487-2501.
20080301	Emma	Germany, Austria, Czech Republic	Roberts, J. F., Champion, A. J., Dawkins, L. C., Hodges, K. I., Shaffrey, L. C., Stephenson, D. B., ... & Youngman, B. D. (2014). The XWS open access catalogue of extreme European windstorms from 1979 to 2012. Natural Hazards and Earth System Sciences, 14, 2487-2501.
20080302	Emma	Germany, Austria, Czech Republic	Roberts, J. F., Champion, A. J., Dawkins, L. C., Hodges, K. I., Shaffrey, L. C., Stephenson, D. B., ... & Youngman, B. D. (2014). The XWS open access catalogue of extreme European windstorms from 1979 to 2012. Natural Hazards and Earth System Sciences, 14, 2487-2501.
20080303	Emma	Germany, Austria, Czech Republic	Roberts, J. F., Champion, A. J., Dawkins, L. C., Hodges, K. I., Shaffrey, L. C., Stephenson, D. B., ... & Youngman, B. D. (2014). The XWS open access catalogue of extreme European windstorms from 1979 to 2012. Natural Hazards and Earth System Sciences, 14, 2487-2501.
20080304	Emma	Germany, Austria, Czech Republic	Roberts, J. F., Champion, A. J., Dawkins, L. C., Hodges, K. I., Shaffrey, L. C., Stephenson, D. B., ... & Youngman, B. D. (2014). The XWS open access catalogue of extreme European windstorms from 1979 to 2012. Natural Hazards and Earth System Sciences, 14, 2487-2501.
20080305	Emma	Germany, Austria, Czech Republic	Roberts, J. F., Champion, A. J., Dawkins, L. C., Hodges, K. I., Shaffrey, L. C., Stephenson, D. B., ... & Youngman, B. D. (2014). The XWS open access catalogue of extreme European windstorms from 1979 to 2012. Natural Hazards and Earth System Sciences, 14, 2487-2501.
20080305	Emma	Germany, Austria, Czech Republic	Roberts, J. F., Champion, A. J., Dawkins, L. C., Hodges, K. I., Shaffrey, L. C., Stephenson, D. B., ... & Youngman, B. D. (2014). The XWS open access catalogue of extreme European windstorms from 1979 to 2012. Natural Hazards and Earth System Sciences, 14, 2487-2501.
20080306	Emma	Germany, Austria, Czech Republic	Roberts, J. F., Champion, A. J., Dawkins, L. C., Hodges, K. I., Shaffrey, L. C., Stephenson, D. B., ... & Youngman, B. D. (2014). The XWS open access catalogue of extreme European windstorms from 1979 to 2012. Natural Hazards and Earth System Sciences, 14, 2487-2501.
20080307	Emma	Germany, Austria, Czech Republic	Roberts, J. F., Champion, A. J., Dawkins, L. C., Hodges, K. I., Shaffrey, L. C., Stephenson, D. B., ... & Youngman, B. D. (2014). The XWS open access catalogue of extreme European windstorms from 1979 to 2012. Natural Hazards and Earth System Sciences, 14, 2487-2501.
20090123	Klaus	France, Spain, Italy	Roberts, J. F., Champion, A. J., Dawkins, L. C., Hodges, K. I., Shaffrey, L. C., Stephenson, D. B., ... & Youngman, B. D. (2014). The XWS open access catalogue of extreme European windstorms from 1979 to 2012. Natural Hazards and Earth System Sciences, 14, 2487-2501.
20090124	Klaus	France, Spain, Italy	Roberts, J. F., Champion, A. J., Dawkins, L. C., Hodges, K. I., Shaffrey, L. C., Stephenson, D. B., ... & Youngman, B. D. (2014). The XWS open access catalogue of extreme European windstorms from 1979 to 2012. Natural Hazards and Earth System Sciences, 14, 2487-2501.
20090125	Klaus	France, Spain, Italy	Roberts, J. F., Champion, A. J., Dawkins, L. C., Hodges, K. I., Shaffrey, L. C., Stephenson, D. B., ... & Youngman, B. D. (2014). The XWS open access catalogue of extreme European windstorms from 1979 to 2012. Natural Hazards and Earth System Sciences, 14, 2487-2501.
20090126	Klaus	France, Spain, Italy	Roberts, J. F., Champion, A. J., Dawkins, L. C., Hodges, K. I., Shaffrey, L. C., Stephenson, D. B., ... & Youngman, B. D. (2014). The XWS open access catalogue of extreme European windstorms from 1979 to 2012. Natural Hazards and Earth System Sciences, 14, 2487-2501.
20090127	Klaus	France, Spain, Italy	Roberts, J. F., Champion, A. J., Dawkins, L. C., Hodges, K. I., Shaffrey, L. C., Stephenson, D. B., ... & Youngman, B. D. (2014). The XWS open access catalogue of extreme European windstorms from 1979 to 2012. Natural Hazards and Earth System Sciences, 14, 2487-2501.
20090208	Quinten	France, Belgium, Germany	M.-S. Deroche, M. Choux, F. Codron, P. Yiou. Three variables are better than one: Detection of european winter windstorms causing important damages. Natural Hazards and Earth System Sciences, European Geosciences Union, 2014, 14 (4), pp.981-993.
20090209	Quinten	France, Belgium, Germany	M.-S. Deroche, M. Choux, F. Codron, P. Yiou. Three variables are better than one: Detection of european winter windstorms causing important damages. Natural Hazards and Earth System Sciences, European Geosciences Union, 2014, 14 (4), pp.981-993.
20090210	Quinten	France, Belgium, Germany	M.-S. Deroche, M. Choux, F. Codron, P. Yiou. Three variables are better than one: Detection of european winter windstorms causing important damages. Natural Hazards and Earth System Sciences, European Geosciences Union, 2014, 14 (4), pp.981-993.
20090211	Quinten	France, Belgium, Germany	M.-S. Deroche, M. Choux, F. Codron, P. Yiou. Three variables are better than one: Detection of european winter windstorms causing important damages. Natural Hazards and Earth System Sciences, European Geosciences Union, 2014, 14 (4), pp.981-993.
20090212	Quinten	France, Belgium, Germany	M.-S. Deroche, M. Choux, F. Codron, P. Yiou. Three variables are better than one: Detection of european winter windstorms causing important damages. Natural Hazards and Earth System Sciences, European Geosciences Union, 2014, 14 (4), pp.981-993.
20090213	Quinten	France, Belgium, Germany	M.-S. Deroche, M. Choux, F. Codron, P. Yiou. Three variables are better than one: Detection of european winter windstorms causing important damages. Natural Hazards and Earth System Sciences, European Geosciences Union, 2014, 14 (4), pp.981-993.
20100226	Xynthia	France, Belgium, Germany	M.-S. Deroche, M. Choux, F. Codron, P. Yiou. Three variables are better than one: Detection of european winter windstorms causing important damages. Natural Hazards and Earth System Sciences, European Geosciences Union, 2014, 14 (4), pp.981-993.
20100227	Xynthia	France, Belgium, Germany	M.-S. Deroche, M. Choux, F. Codron, P. Yiou. Three variables are better than one: Detection of european winter windstorms causing important damages. Natural Hazards and Earth System Sciences, European Geosciences Union, 2014, 14 (4), pp.981-993.
20100228	Xynthia	France, Belgium, Germany	M.-S. Deroche, M. Choux, F. Codron, P. Yiou. Three variables are better than one: Detection of european winter windstorms causing important damages. Natural Hazards and Earth System Sciences, European Geosciences Union, 2014, 14 (4), pp.981-993.
20100301	Xynthia	France, Belgium, Germany	M.-S. Deroche, M. Choux, F. Codron, P. Yiou. Three variables are better than one: Detection of european winter windstorms causing important damages. Natural Hazards and Earth System Sciences, European Geosciences Union, 2014, 14 (4), pp.981-993.
20100302	Xynthia	France, Belgium, Germany	M.-S. Deroche, M. Choux, F. Codron, P. Yiou. Three variables are better than one: Detection of european winter windstorms causing important damages. Natural Hazards and Earth System Sciences, European Geosciences Union, 2014, 14 (4), pp.981-993.
20100303	Xynthia	France, Belgium, Germany	M.-S. Deroche, M. Choux, F. Codron, P. Yiou. Three variables are better than one: Detection of european winter windstorms causing important damages. Natural Hazards and Earth System Sciences, European Geosciences Union, 2014, 14 (4), pp.981-993.
20100304	Xynthia	France, Belgium, Germany	M.-S. Deroche, M. Choux, F. Codron, P. Yiou. Three variables are better than one: Detection of european winter windstorms causing important damages. Natural Hazards and Earth System Sciences, European Geosciences Union, 2014, 14 (4), pp.981-993.
20100305	Xynthia	France, Belgium, Germany	M.-S. Deroche, M. Choux, F. Codron, P. Yiou. Three variables are better than one: Detection of european winter windstorms causing important damages. Natural Hazards and Earth System Sciences, European Geosciences Union, 2014, 14 (4), pp.981-993.
20100306	Xynthia	France, Belgium, Germany	M.-S. Deroche, M. Choux, F. Codron, P. Yiou. Three variables are better than one: Detection of european winter windstorms causing important damages. Natural Hazards and Earth System Sciences, European Geosciences Union, 2014, 14 (4), pp.981-993.
20100307	Xynthia	France, Belgium, Germany	M.-S. Deroche, M. Choux, F. Codron, P. Yiou. Three variables are better than one: Detection of european winter windstorms causing important damages. Natural Hazards and Earth System Sciences, European Geosciences Union, 2014, 14 (4), pp.981-993.
20101107	Becky	United Kingdom, Ireland, France, Belgium and the Netherlands	F.P. Miller et al. Carmen (Storm): Extratropical cyclone, European windstorm, Becky (storm), Non-tropical cyclonic storm, Category 3 hurricane, National Weather Service, Alphascript Publishing, 2010
20101108	Becky	United Kingdom, Ireland, France, Belgium and the Netherlands	F.P. Miller et al. Carmen (Storm): Extratropical cyclone, European windstorm, Becky (storm), Non-tropical cyclonic storm, Category 3 hurricane, National Weather Service, Alphascript Publishing, 2011
20101109	Becky	United Kingdom, Ireland, France, Belgium and the Netherlands	F.P. Miller et al. Carmen (Storm): Extratropical cyclone, European windstorm, Becky (storm), Non-tropical cyclonic storm, Category 3 hurricane, National Weather Service, Alphascript Publishing, 2012
20101110	Becky	United Kingdom, Ireland, France, Belgium and the Netherlands	F.P. Miller et al. Carmen (Storm): Extratropical cyclone, European windstorm, Becky (storm), Non-tropical cyclonic storm, Category 3 hurricane, National Weather Service, Alphascript Publishing, 2013
20101111	Carmen	United Kingdom, Ireland, France, Belgium and the Netherlands	F.P. Miller et al. Carmen (Storm): Extratropical cyclone, European windstorm, Becky (storm), Non-tropical cyclonic storm, Category 3 hurricane, National Weather Service, Alphascript Publishing, 2014
20101112	Carmen	United Kingdom, Ireland, France, Belgium and the Netherlands	F.P. Miller et al. Carmen (Storm): Extratropical cyclone, European windstorm, Becky (storm), Non-tropical cyclonic storm, Category 3 hurricane, National Weather Service, Alphascript Publishing, 2015
20101113	Carmen	United Kingdom, Ireland, France, Belgium and the Netherlands	F.P. Miller et al. Carmen (Storm): Extratropical cyclone, European windstorm, Becky (storm), Non-tropical cyclonic storm, Category 3 hurricane, National Weather Service, Alphascript Publishing, 2016
20101114	Carmen	United Kingdom, Ireland, France, Belgium and the Netherlands	F.P. Miller et al. Carmen (Storm): Extratropical cyclone, European windstorm, Becky (storm), Non-tropical cyclonic storm, Category 3 hurricane, National Weather Service, Alphascript Publishing, 2017
20101115	Carmen	United Kingdom, Ireland, France, Belgium and the Netherlands	F.P. Miller et al. Carmen (Storm): Extratropical cyclone, European windstorm, Becky (storm), Non-tropical cyclonic storm, Category 3 hurricane, National Weather Service, Alphascript Publishing, 2018
20101116	Carmen	United Kingdom, Ireland, France, Belgium and the Netherlands	F.P. Miller et al. Carmen (Storm): Extratropical cyclone, European windstorm, Becky (storm), Non-tropical cyclonic storm, Category 3 hurricane, National Weather Service, Alphascript Publishing, 2019
20101117	Carmen	United Kingdom, Ireland, France, Belgium and the Netherlands	F.P. Miller et al. Carmen (Storm): Extratropical cyclone, European windstorm, Becky (storm), Non-tropical cyclonic storm, Category 3 hurricane, National Weather Service, Alphascript Publishing, 2020
20101118	Carmen	United Kingdom, Ireland, France, Belgium and the Netherlands	F.P. Miller et al. Carmen (Storm): Extratropical cyclone, European windstorm, Becky (storm), Non-tropical cyclonic storm, Category 3 hurricane, National Weather Service, Alphascript Publishing, 2021
20101119	Carmen	United Kingdom, Ireland, France, Belgium and the Netherlands	F.P. Miller et al. Carmen (Storm): Extratropical cyclone, European windstorm, Becky (storm), Non-tropical cyclonic storm, Category 3 hurricane, National Weather Service, Alphascript Publishing, 2022
20110911	Ex-Hurricane Katia	ireland, United Kingdom	CM Grams, SR Blumer. European high-impact weather caused by the downstream response to the extratropical transition of North Atlantic Hurricane Katia (2011). Geophysical Research Letters 42:10.1002/grl.v42.20, 8738-8748
20110912	Ex-Hurricane Katia	ireland, United Kingdom	CM Grams, SR Blumer. European high-impact weather caused by the downstream response to the extratropical transition of North Atlantic Hurricane Katia (2011). Geophysical Research Letters 42:10.1002/grl.v42.20, 8738-8749
20110913	Ex-Hurricane Katia	ireland, United Kingdom	CM Grams, SR Blumer. European high-impact weather caused by the downstream response to the extratropical transition of North Atlantic Hurricane Katia (2011). Geophysical Research Letters 42:10.1002/grl.v42.20, 8738-8750
20110914	Ex-Hurricane Katia	ireland, United Kingdom	CM Grams, SR Blumer. European high-impact weather caused by the downstream response to the extratropical transition of North Atlantic Hurricane Katia (2011). Geophysical Research Letters 42:10.1002/grl.v42.20, 8738-8751
20110915	Ex-Hurricane Katia	ireland, United Kingdom	CM Grams, SR Blumer. European high-impact weather caused by the downstream response to the extratropical transition of North Atlantic Hurricane Katia (2011). Geophysical Research Letters 42:10.1002/grl.v42.20, 8738-8752
20110916	Ex-Hurricane Katia	ireland, United Kingdom	CM Grams, SR Blumer. European high-impact weather caused by the downstream response to the extratropical transition of North Atlantic Hurricane Katia (2011). Geophysical Research Letters 42:10.1002/grl.v42.20, 8738-8753
20110917	Ex-Hurricane Katia	ireland, United Kingdom	CM Grams, SR Blumer. European high-impact weather caused by the downstream response to the extratropical transition of North Atlantic Hurricane Katia (2011). Geophysical Research Letters 42:10.1002/grl.v42.20, 8738-8754
20110918	Ex-Hurricane Katia	ireland, United Kingdom	CM Grams, SR Blumer. European high-impact weather caused by the downstream response to the extratropical transition of North Atlantic Hurricane Katia (2011). Geophysical Research Letters 42:10.1002/grl.v42.20, 8738-8755
20111122	Berit (Xaver)	France, Belgium, Germany	Cunge, J., & Erlich, M. (2014). What has changed in France in coastal flood risk management after Xynthia storm. Annals of Warsaw University of Life Sciences, Land Reclamation, 46(3), 181-196.
20111123	Berit (Xaver)	France, Belgium, Germany	Cunge, J., & Erlich, M. (2014). What has changed in France in coastal flood risk management after Xynthia storm. Annals of Warsaw University of Life Sciences, Land Reclamation, 46(3), 181-196.
20111124	Berit (Xaver)	France, Belgium, Germany	Cunge, J., & Erlich, M. (2014). What has changed in France in coastal flood risk management after Xynthia storm. Annals of Warsaw University of Life Sciences, Land Reclamation, 46(3), 181-196.
20111125	Berit (Xaver)	France, Belgium, Germany	Cunge, J., & Erlich, M. (2014). What has changed in France in coastal flood risk management after Xynthia storm. Annals of Warsaw University of Life Sciences, Land Reclamation, 46(3), 181-196.
20111126	Berit (Xaver)	France, Belgium, Germany	Cunge, J., & Erlich, M. (2014). What has changed in France in coastal flood risk management after Xynthia storm. Annals of Warsaw University of Life Sciences, Land Reclamation, 46(3), 181-196.
20111127	Berit (Xaver)	France, Belgium, Germany	Cunge, J., & Erlich, M. (2014). What has changed in France in coastal flood risk management after Xynthia storm. Annals of Warsaw University of Life Sciences, Land Reclamation, 46(3), 181-196.
20111128	Berit (Xaver)	France, Belgium, Germany	Cunge, J., & Erlich, M. (2014). What has changed in France in coastal flood risk management after Xynthia storm. Annals of Warsaw University of Life Sciences, Land Reclamation, 46(3), 181-196.
20111129	Berit (Xaver)	France, Belgium, Germany	Cunge, J., & Erlich, M. (2014). What has changed in France in coastal flood risk management after Xynthia storm. Annals of Warsaw University of Life Sciences, Land Reclamation, 46(3), 181-196.
20111207	Friedhelm ( Bawbag)	United Kingdom, France	"A major winter storm brought very strong winds across much of the UK on 3 January 2012". Met Office.
20111208	Friedhelm ( Bawbag)	United Kingdom, France	"A major winter storm brought very strong winds across much of the UK on 3 January 2012". Met Office.
20111209	Friedhelm ( Bawbag)	United Kingdom, France	"A major winter storm brought very strong winds across much of the UK on 3 January 2012". Met Office.
20111210	Friedhelm ( Bawbag)	United Kingdom, France	"A major winter storm brought very strong winds across much of the UK on 3 January 2012". Met Office.
20111211	Friedhelm ( Bawbag)	United Kingdom, France	"A major winter storm brought very strong winds across much of the UK on 3 January 2012". Met Office.
20111212	Friedhelm ( Bawbag)	United Kingdom, France	"A major winter storm brought very strong winds across much of the UK on 3 January 2012". Met Office.
20111213	Friedhelm ( Bawbag)	United Kingdom, France	"A major winter storm brought very strong winds across much of the UK on 3 January 2012". Met Office.
20111214	Friedhelm ( Bawbag)	United Kingdom, France	"A major winter storm brought very strong winds across much of the UK on 3 January 2012". Met Office.
20111215	Joachim	France, Switzerland	Neu, U., Akperov, M. G., Bellenbaum, N., Benestad, R., Blender, R., Caballero, R., ... & Grieger, J. (2013). IMILAST: a community effort to intercompare extratropical cyclone detection and tracking algorithms. Bulletin of the American Meteorological Society, 94(4), 529-547.
20111216	Joachim	France, Switzerland	Neu, U., Akperov, M. G., Bellenbaum, N., Benestad, R., Blender, R., Caballero, R., ... & Grieger, J. (2013). IMILAST: a community effort to intercompare extratropical cyclone detection and tracking algorithms. Bulletin of the American Meteorological Society, 94(4), 529-547.
20111217	Joachim	France, Switzerland	Neu, U., Akperov, M. G., Bellenbaum, N., Benestad, R., Blender, R., Caballero, R., ... & Grieger, J. (2013). IMILAST: a community effort to intercompare extratropical cyclone detection and tracking algorithms. Bulletin of the American Meteorological Society, 94(4), 529-547.
20111218	Joachim	France, Switzerland	Neu, U., Akperov, M. G., Bellenbaum, N., Benestad, R., Blender, R., Caballero, R., ... & Grieger, J. (2013). IMILAST: a community effort to intercompare extratropical cyclone detection and tracking algorithms. Bulletin of the American Meteorological Society, 94(4), 529-547.
20111219	Joachim	France, Switzerland	Neu, U., Akperov, M. G., Bellenbaum, N., Benestad, R., Blender, R., Caballero, R., ... & Grieger, J. (2013). IMILAST: a community effort to intercompare extratropical cyclone detection and tracking algorithms. Bulletin of the American Meteorological Society, 94(4), 529-547.
20111220	Joachim	France, Switzerland	Neu, U., Akperov, M. G., Bellenbaum, N., Benestad, R., Blender, R., Caballero, R., ... & Grieger, J. (2013). IMILAST: a community effort to intercompare extratropical cyclone detection and tracking algorithms. Bulletin of the American Meteorological Society, 94(4), 529-547.
20111221	Joachim	France, Switzerland	Neu, U., Akperov, M. G., Bellenbaum, N., Benestad, R., Blender, R., Caballero, R., ... & Grieger, J. (2013). IMILAST: a community effort to intercompare extratropical cyclone detection and tracking algorithms. Bulletin of the American Meteorological Society, 94(4), 529-547.
20111224	Patrick	Norway, Swede, Finland	Roberts, J. F., Champion, A. J., Dawkins, L. C., Hodges, K. I., Shaffrey, L. C., Stephenson, D. B., ... & Youngman, B. D. (2014). The XWS open access catalogue of extreme European windstorms from 1979 to 2012. Natural Hazards and Earth System Sciences, 14, 2487-2501.
20111225	Patrick	Norway, Swede, Finland	Roberts, J. F., Champion, A. J., Dawkins, L. C., Hodges, K. I., Shaffrey, L. C., Stephenson, D. B., ... & Youngman, B. D. (2014). The XWS open access catalogue of extreme European windstorms from 1979 to 2012. Natural Hazards and Earth System Sciences, 14, 2487-2501.
20111226	Patrick	Norway, Swede, Finland	Roberts, J. F., Champion, A. J., Dawkins, L. C., Hodges, K. I., Shaffrey, L. C., Stephenson, D. B., ... & Youngman, B. D. (2014). The XWS open access catalogue of extreme European windstorms from 1979 to 2012. Natural Hazards and Earth System Sciences, 14, 2487-2501.
20111227	Patrick	Norway, Swede, Finland	Roberts, J. F., Champion, A. J., Dawkins, L. C., Hodges, K. I., Shaffrey, L. C., Stephenson, D. B., ... & Youngman, B. D. (2014). The XWS open access catalogue of extreme European windstorms from 1979 to 2012. Natural Hazards and Earth System Sciences, 14, 2487-2501.
20111231	Ulli (Emil)	United Kingdom	Tõnisson, H., Suursaar, Ü., Rivis, R., Kont, A., & Orviku, K. (2013). Observation and analysis of coastal changes in the West Estonian Archipelago caused by storm Ulli (Emil) in January 2012. Journal of Coastal Research, 1(65), 832.
20120101	Ulli (Emil)	United Kingdom	Tõnisson, H., Suursaar, Ü., Rivis, R., Kont, A., & Orviku, K. (2013). Observation and analysis of coastal changes in the West Estonian Archipelago caused by storm Ulli (Emil) in January 2012. Journal of Coastal Research, 1(65), 832.
20120102	Ulli (Emil)	United Kingdom	Tõnisson, H., Suursaar, Ü., Rivis, R., Kont, A., & Orviku, K. (2013). Observation and analysis of coastal changes in the West Estonian Archipelago caused by storm Ulli (Emil) in January 2012. Journal of Coastal Research, 1(65), 832.
20120103	Ulli (Emil)	United Kingdom	Tõnisson, H., Suursaar, Ü., Rivis, R., Kont, A., & Orviku, K. (2013). Observation and analysis of coastal changes in the West Estonian Archipelago caused by storm Ulli (Emil) in January 2012. Journal of Coastal Research, 1(65), 832.
20120104	Ulli (Emil)	United Kingdom	Tõnisson, H., Suursaar, Ü., Rivis, R., Kont, A., & Orviku, K. (2013). Observation and analysis of coastal changes in the West Estonian Archipelago caused by storm Ulli (Emil) in January 2012. Journal of Coastal Research, 1(65), 832.
20120105	Andrea	Germany, Netherlands	"Extratropical Cyclone Andrea Summary". Air-worldwide. Retrieved30 January 2012. http://alert.air-worldwide.com/EventSummary.aspx?e=599&tp=31&c=1 (accessed 03/04/2016)
20120106	Andrea	Germany, Netherlands	"Extratropical Cyclone Andrea Summary". Air-worldwide. Retrieved30 January 2012. http://alert.air-worldwide.com/EventSummary.aspx?e=599&tp=31&c=1 (accessed 03/04/2016)
20120107	Andrea	Germany, Netherlands	"Extratropical Cyclone Andrea Summary". Air-worldwide. Retrieved30 January 2012. http://alert.air-worldwide.com/EventSummary.aspx?e=599&tp=31&c=1 (accessed 03/04/2016)
20120108	Andrea	Germany, Netherlands	"Extratropical Cyclone Andrea Summary". Air-worldwide. Retrieved30 January 2012. http://alert.air-worldwide.com/EventSummary.aspx?e=599&tp=31&c=1 (accessed 03/04/2016)
20120109	Andrea	Germany, Netherlands	"Extratropical Cyclone Andrea Summary". Air-worldwide. Retrieved30 January 2012. http://alert.air-worldwide.com/EventSummary.aspx?e=599&tp=31&c=1 (accessed 03/04/2016)
20120118	Gong	Portugal, Spain, France	Miranda, P., João Chinita, M., Cardoso, R., Soares, P., Viterbo, P., Pinto, P., & Mendes, M. (2014, May). Dynamics of the Gong windstorm (Jan 2013) in the context of a 20-year high-resolution simulation of Iberian climate. In EGU General Assembly Conference Abstracts (Vol. 16, p. 11868).
20120119	Gong	Portugal, Spain, France	Miranda, P., João Chinita, M., Cardoso, R., Soares, P., Viterbo, P., Pinto, P., & Mendes, M. (2014, May). Dynamics of the Gong windstorm (Jan 2013) in the context of a 20-year high-resolution simulation of Iberian climate. In EGU General Assembly Conference Abstracts (Vol. 16, p. 11868).
20120120	Gong	Portugal, Spain, France	Miranda, P., João Chinita, M., Cardoso, R., Soares, P., Viterbo, P., Pinto, P., & Mendes, M. (2014, May). Dynamics of the Gong windstorm (Jan 2013) in the context of a 20-year high-resolution simulation of Iberian climate. In EGU General Assembly Conference Abstracts (Vol. 16, p. 11868).
20120121	Gong	Portugal, Spain, France	Miranda, P., João Chinita, M., Cardoso, R., Soares, P., Viterbo, P., Pinto, P., & Mendes, M. (2014, May). Dynamics of the Gong windstorm (Jan 2013) in the context of a 20-year high-resolution simulation of Iberian climate. In EGU General Assembly Conference Abstracts (Vol. 16, p. 11868).
20120122	Gong	Portugal, Spain, France	Miranda, P., João Chinita, M., Cardoso, R., Soares, P., Viterbo, P., Pinto, P., & Mendes, M. (2014, May). Dynamics of the Gong windstorm (Jan 2013) in the context of a 20-year high-resolution simulation of Iberian climate. In EGU General Assembly Conference Abstracts (Vol. 16, p. 11868).
20120123	Gong	Portugal, Spain, France	Miranda, P., João Chinita, M., Cardoso, R., Soares, P., Viterbo, P., Pinto, P., & Mendes, M. (2014, May). Dynamics of the Gong windstorm (Jan 2013) in the context of a 20-year high-resolution simulation of Iberian climate. In EGU General Assembly Conference Abstracts (Vol. 16, p. 11868).
20120124	Gong	Portugal, Spain, France	Miranda, P., João Chinita, M., Cardoso, R., Soares, P., Viterbo, P., Pinto, P., & Mendes, M. (2014, May). Dynamics of the Gong windstorm (Jan 2013) in the context of a 20-year high-resolution simulation of Iberian climate. In EGU General Assembly Conference Abstracts (Vol. 16, p. 11868).
20131026	Christian	United Kingdom	Rao, Nathan (24 October 2013). "Lightning strikes as biggest storm since 1987 sweeps in". Daily Express.
20131027	Christian	United Kingdom	Rao, Nathan (24 October 2013). "Lightning strikes as biggest storm since 1987 sweeps in". Daily Express.
20131028	Christian	United Kingdom	Rao, Nathan (24 October 2013). "Lightning strikes as biggest storm since 1987 sweeps in". Daily Express.
20131029	Christian	United Kingdom	Rao, Nathan (24 October 2013). "Lightning strikes as biggest storm since 1987 sweeps in". Daily Express.
20131030	Christian	United Kingdom	Rao, Nathan (24 October 2013). "Lightning strikes as biggest storm since 1987 sweeps in". Daily Express.
20131031	Christian	United Kingdom	Rao, Nathan (24 October 2013). "Lightning strikes as biggest storm since 1987 sweeps in". Daily Express.
20131113	Hilde	Norway	Slingo, Julia; Belcher, Stephen; Scaife, Adam; McCarthy, Mark; Saulter, Andy; McBeath, Kirsty; Jenkins, Alan; Huntingford, Chris; Marsh, Terry; Hannaford, Jamie; Parry, Simon (11 February 2014). "The Recent Storms and Floods in the UK"
20131114	Hilde	Norway	Slingo, Julia; Belcher, Stephen; Scaife, Adam; McCarthy, Mark; Saulter, Andy; McBeath, Kirsty; Jenkins, Alan; Huntingford, Chris; Marsh, Terry; Hannaford, Jamie; Parry, Simon (11 February 2014). "The Recent Storms and Floods in the UK"
20131115	Hilde	Norway	Slingo, Julia; Belcher, Stephen; Scaife, Adam; McCarthy, Mark; Saulter, Andy; McBeath, Kirsty; Jenkins, Alan; Huntingford, Chris; Marsh, Terry; Hannaford, Jamie; Parry, Simon (11 February 2014). "The Recent Storms and Floods in the UK"
20131116	Hilde	Norway	Slingo, Julia; Belcher, Stephen; Scaife, Adam; McCarthy, Mark; Saulter, Andy; McBeath, Kirsty; Jenkins, Alan; Huntingford, Chris; Marsh, Terry; Hannaford, Jamie; Parry, Simon (11 February 2014). "The Recent Storms and Floods in the UK"
20131117	Hilde	Norway	Slingo, Julia; Belcher, Stephen; Scaife, Adam; McCarthy, Mark; Saulter, Andy; McBeath, Kirsty; Jenkins, Alan; Huntingford, Chris; Marsh, Terry; Hannaford, Jamie; Parry, Simon (11 February 2014). "The Recent Storms and Floods in the UK"
20131118	Hilde	Norway	Slingo, Julia; Belcher, Stephen; Scaife, Adam; McCarthy, Mark; Saulter, Andy; McBeath, Kirsty; Jenkins, Alan; Huntingford, Chris; Marsh, Terry; Hannaford, Jamie; Parry, Simon (11 February 2014). "The Recent Storms and Floods in the UK"
20131119	Hilde	Norway	Slingo, Julia; Belcher, Stephen; Scaife, Adam; McCarthy, Mark; Saulter, Andy; McBeath, Kirsty; Jenkins, Alan; Huntingford, Chris; Marsh, Terry; Hannaford, Jamie; Parry, Simon (11 February 2014). "The Recent Storms and Floods in the UK"
20131129	Oskari	Finland	Slingo, Julia; Belcher, Stephen; Scaife, Adam; McCarthy, Mark; Saulter, Andy; McBeath, Kirsty; Jenkins, Alan; Huntingford, Chris; Marsh, Terry; Hannaford, Jamie; Parry, Simon (11 February 2014). "The Recent Storms and Floods in the UK"
20131130	Oskari	Finland	Slingo, Julia; Belcher, Stephen; Scaife, Adam; McCarthy, Mark; Saulter, Andy; McBeath, Kirsty; Jenkins, Alan; Huntingford, Chris; Marsh, Terry; Hannaford, Jamie; Parry, Simon (11 February 2014). "The Recent Storms and Floods in the UK"
20131201	Oskari	Finland	Slingo, Julia; Belcher, Stephen; Scaife, Adam; McCarthy, Mark; Saulter, Andy; McBeath, Kirsty; Jenkins, Alan; Huntingford, Chris; Marsh, Terry; Hannaford, Jamie; Parry, Simon (11 February 2014). "The Recent Storms and Floods in the UK"
20131202	Oskari	Finland	Slingo, Julia; Belcher, Stephen; Scaife, Adam; McCarthy, Mark; Saulter, Andy; McBeath, Kirsty; Jenkins, Alan; Huntingford, Chris; Marsh, Terry; Hannaford, Jamie; Parry, Simon (11 February 2014). "The Recent Storms and Floods in the UK"
20131203	Oskari	Finland	Slingo, Julia; Belcher, Stephen; Scaife, Adam; McCarthy, Mark; Saulter, Andy; McBeath, Kirsty; Jenkins, Alan; Huntingford, Chris; Marsh, Terry; Hannaford, Jamie; Parry, Simon (11 February 2014). "The Recent Storms and Floods in the UK"
20131204	Oskari	Finland	Slingo, Julia; Belcher, Stephen; Scaife, Adam; McCarthy, Mark; Saulter, Andy; McBeath, Kirsty; Jenkins, Alan; Huntingford, Chris; Marsh, Terry; Hannaford, Jamie; Parry, Simon (11 February 2014). "The Recent Storms and Floods in the UK"
20131210	Ivar	United Kingdom, Finland, Norway, Estonia	Slingo, Julia; Belcher, Stephen; Scaife, Adam; McCarthy, Mark; Saulter, Andy; McBeath, Kirsty; Jenkins, Alan; Huntingford, Chris; Marsh, Terry; Hannaford, Jamie; Parry, Simon (11 February 2014). "The Recent Storms and Floods in the UK"
20131211	Ivar	United Kingdom, Finland, Norway, Estonia	Slingo, Julia; Belcher, Stephen; Scaife, Adam; McCarthy, Mark; Saulter, Andy; McBeath, Kirsty; Jenkins, Alan; Huntingford, Chris; Marsh, Terry; Hannaford, Jamie; Parry, Simon (11 February 2014). "The Recent Storms and Floods in the UK"
20131212	Ivar	United Kingdom, Finland, Norway, Estonia	Slingo, Julia; Belcher, Stephen; Scaife, Adam; McCarthy, Mark; Saulter, Andy; McBeath, Kirsty; Jenkins, Alan; Huntingford, Chris; Marsh, Terry; Hannaford, Jamie; Parry, Simon (11 February 2014). "The Recent Storms and Floods in the UK"
20131213	Ivar	United Kingdom, Finland, Norway, Estonia	Slingo, Julia; Belcher, Stephen; Scaife, Adam; McCarthy, Mark; Saulter, Andy; McBeath, Kirsty; Jenkins, Alan; Huntingford, Chris; Marsh, Terry; Hannaford, Jamie; Parry, Simon (11 February 2014). "The Recent Storms and Floods in the UK"
20131214	Ivar	United Kingdom, Finland, Norway, Estonia	Slingo, Julia; Belcher, Stephen; Scaife, Adam; McCarthy, Mark; Saulter, Andy; McBeath, Kirsty; Jenkins, Alan; Huntingford, Chris; Marsh, Terry; Hannaford, Jamie; Parry, Simon (11 February 2014). "The Recent Storms and Floods in the UK"
20131215	Ivar	United Kingdom, Finland, Norway, Estonia	Slingo, Julia; Belcher, Stephen; Scaife, Adam; McCarthy, Mark; Saulter, Andy; McBeath, Kirsty; Jenkins, Alan; Huntingford, Chris; Marsh, Terry; Hannaford, Jamie; Parry, Simon (11 February 2014). "The Recent Storms and Floods in the UK"
20131216	Ivar	United Kingdom, Finland, Norway, Estonia	Slingo, Julia; Belcher, Stephen; Scaife, Adam; McCarthy, Mark; Saulter, Andy; McBeath, Kirsty; Jenkins, Alan; Huntingford, Chris; Marsh, Terry; Hannaford, Jamie; Parry, Simon (11 February 2014). "The Recent Storms and Floods in the UK"
20131217	Bernd (Emily)	Ireland, United Kingdom	AOL Travel, Metoffice. http://travel.aol.co.uk/2013/12/19/christmas-weather-forecast-wet-and-windy-snow/ (accessed 03/04/2016)
20131218	Bernd (Emily)	Ireland, United Kingdom	AOL Travel, Metoffice. http://travel.aol.co.uk/2013/12/19/christmas-weather-forecast-wet-and-windy-snow/ (accessed 03/04/2016)
20131219	Bernd (Emily)	Ireland, United Kingdom	AOL Travel, Metoffice. http://travel.aol.co.uk/2013/12/19/christmas-weather-forecast-wet-and-windy-snow/ (accessed 03/04/2016)
20131220	Bernd (Emily)	Ireland, United Kingdom	AOL Travel, Metoffice. http://travel.aol.co.uk/2013/12/19/christmas-weather-forecast-wet-and-windy-snow/ (accessed 03/04/2016)
20131221	Bernd (Emily)	Ireland, United Kingdom	AOL Travel, Metoffice. http://travel.aol.co.uk/2013/12/19/christmas-weather-forecast-wet-and-windy-snow/ (accessed 03/04/2016)
20131222	Dirk	France, Belgium, Germany,United kingdom	Blaise, E., Suanez, S., Stéphan, P., Fichaut, B., David, L., Cuq, V., ... & Ardhuin, F. (2015). ‪ Bilan des tempêtes de l’hiver 2013-2014 sur la dynamique de recul du trait de côte en Bretagne‪. Géomorphologie, 21(3), 267-294.
20131223	Dirk	France, Belgium, Germany,United kingdom	Blaise, E., Suanez, S., Stéphan, P., Fichaut, B., David, L., Cuq, V., ... & Ardhuin, F. (2015). ‪ Bilan des tempêtes de l’hiver 2013-2014 sur la dynamique de recul du trait de côte en Bretagne‪. Géomorphologie, 21(3), 267-294.
20131224	Dirk	France, Belgium, Germany,United kingdom	Blaise, E., Suanez, S., Stéphan, P., Fichaut, B., David, L., Cuq, V., ... & Ardhuin, F. (2015). ‪ Bilan des tempêtes de l’hiver 2013-2014 sur la dynamique de recul du trait de côte en Bretagne‪. Géomorphologie, 21(3), 267-294.
20131225	Dirk	France, Belgium, Germany,United kingdom	Blaise, E., Suanez, S., Stéphan, P., Fichaut, B., David, L., Cuq, V., ... & Ardhuin, F. (2015). ‪ Bilan des tempêtes de l’hiver 2013-2014 sur la dynamique de recul du trait de côte en Bretagne‪. Géomorphologie, 21(3), 267-294.
20131226	Dirk	France, Belgium, Germany,United kingdom	Blaise, E., Suanez, S., Stéphan, P., Fichaut, B., David, L., Cuq, V., ... & Ardhuin, F. (2015). ‪ Bilan des tempêtes de l’hiver 2013-2014 sur la dynamique de recul du trait de côte en Bretagne‪. Géomorphologie, 21(3), 267-294.
20131227	Dirk	France, Belgium, Germany,United kingdom	Blaise, E., Suanez, S., Stéphan, P., Fichaut, B., David, L., Cuq, V., ... & Ardhuin, F. (2015). ‪ Bilan des tempêtes de l’hiver 2013-2014 sur la dynamique de recul du trait de côte en Bretagne‪. Géomorphologie, 21(3), 267-294.
20131228	Dirk	France, Belgium, Germany,United kingdom	Blaise, E., Suanez, S., Stéphan, P., Fichaut, B., David, L., Cuq, V., ... & Ardhuin, F. (2015). ‪ Bilan des tempêtes de l’hiver 2013-2014 sur la dynamique de recul du trait de côte en Bretagne‪. Géomorphologie, 21(3), 267-294.
20140101	Anne	France, United Kingdom	January 2014Global Catastrophe Recap" (PDF).AON Benfield, Impact forecasting. 6 February 2014. http://thoughtleadership.aonbenfield.com/Documents/20140205_if_january_global_recap.pdf (accessed 03/04/2016)
20140102	Anne	France, United Kingdom	January 2014Global Catastrophe Recap" (PDF).AON Benfield, Impact forecasting. 6 February 2014. http://thoughtleadership.aonbenfield.com/Documents/20140205_if_january_global_recap.pdf (accessed 03/04/2016)
20140103	Anne	France, United Kingdom	January 2014Global Catastrophe Recap" (PDF).AON Benfield, Impact forecasting. 6 February 2014. http://thoughtleadership.aonbenfield.com/Documents/20140205_if_january_global_recap.pdf (accessed 03/04/2016)
20140104	Anne	France, United Kingdom	January 2014Global Catastrophe Recap" (PDF).AON Benfield, Impact forecasting. 6 February 2014. http://thoughtleadership.aonbenfield.com/Documents/20140205_if_january_global_recap.pdf (accessed 03/04/2016)
20140105	Anne	France, United Kingdom	January 2014Global Catastrophe Recap" (PDF).AON Benfield, Impact forecasting. 6 February 2014. http://thoughtleadership.aonbenfield.com/Documents/20140205_if_january_global_recap.pdf (accessed 03/04/2016)
20140106	Anne	France, United Kingdom	January 2014Global Catastrophe Recap" (PDF).AON Benfield, Impact forecasting. 6 February 2014. http://thoughtleadership.aonbenfield.com/Documents/20140205_if_january_global_recap.pdf (accessed 03/04/2016)
20140129	Nadja (Brigid)	Spain, United Kingdom	Aller, A. B. (2015). PhD Thesis Smoothed Particle Hydrodynamics model for civil and coastal engineering applications.
20140130	Nadja (Brigid)	Spain, United Kingdom	Aller, A. B. (2015). PhD Thesis Smoothed Particle Hydrodynamics model for civil and coastal engineering applications.
20140131	Nadja (Brigid)	Spain, United Kingdom	Aller, A. B. (2015). PhD Thesis Smoothed Particle Hydrodynamics model for civil and coastal engineering applications.
20140201	Nadja (Brigid)	Spain, United Kingdom	Aller, A. B. (2015). PhD Thesis Smoothed Particle Hydrodynamics model for civil and coastal engineering applications.
20140202	Nadja (Brigid)	Spain, United Kingdom	Aller, A. B. (2015). PhD Thesis Smoothed Particle Hydrodynamics model for civil and coastal engineering applications.
20140203	Nadja (Brigid)	Spain, United Kingdom	Aller, A. B. (2015). PhD Thesis Smoothed Particle Hydrodynamics model for civil and coastal engineering applications.
20140204	Nadja (Brigid)	Spain, United Kingdom	Aller, A. B. (2015). PhD Thesis Smoothed Particle Hydrodynamics model for civil and coastal engineering applications.
20140205	Nadja (Brigid)	Spain, United Kingdom	Aller, A. B. (2015). PhD Thesis Smoothed Particle Hydrodynamics model for civil and coastal engineering applications.
20140206	Ruth (Charlie)	France, United Kingdom	Blaise, E., Suanez, S., Stéphan, P., Fichaut, B., David, L., Cuq, V., ... & Ardhuin, F. (2015). ‪ Bilan des tempêtes de l’hiver 2013-2014 sur la dynamique de recul du trait de côte en Bretagne‪. Géomorphologie, 21(3), 267-294.
20140207	Ruth (Charlie)	France, United Kingdom	Blaise, E., Suanez, S., Stéphan, P., Fichaut, B., David, L., Cuq, V., ... & Ardhuin, F. (2015). ‪ Bilan des tempêtes de l’hiver 2013-2014 sur la dynamique de recul du trait de côte en Bretagne‪. Géomorphologie, 21(3), 267-294.
20140208	Ruth (Charlie)	France, United Kingdom	Blaise, E., Suanez, S., Stéphan, P., Fichaut, B., David, L., Cuq, V., ... & Ardhuin, F. (2015). ‪ Bilan des tempêtes de l’hiver 2013-2014 sur la dynamique de recul du trait de côte en Bretagne‪. Géomorphologie, 21(3), 267-294.
20140209	Ruth (Charlie)	France, United Kingdom	Blaise, E., Suanez, S., Stéphan, P., Fichaut, B., David, L., Cuq, V., ... & Ardhuin, F. (2015). ‪ Bilan des tempêtes de l’hiver 2013-2014 sur la dynamique de recul du trait de côte en Bretagne‪. Géomorphologie, 21(3), 267-294.
20140210	Ruth (Charlie)	France, United Kingdom	Blaise, E., Suanez, S., Stéphan, P., Fichaut, B., David, L., Cuq, V., ... & Ardhuin, F. (2015). ‪ Bilan des tempêtes de l’hiver 2013-2014 sur la dynamique de recul du trait de côte en Bretagne‪. Géomorphologie, 21(3), 267-294.
20140211	Ruth (Charlie)	France, United Kingdom	Blaise, E., Suanez, S., Stéphan, P., Fichaut, B., David, L., Cuq, V., ... & Ardhuin, F. (2015). ‪ Bilan des tempêtes de l’hiver 2013-2014 sur la dynamique de recul du trait de côte en Bretagne‪. Géomorphologie, 21(3), 267-294.
20140212	Stephanie	Portugal, Spain, France	James Roham, European extratropical Cyclones ,Trans Re Report 2014 https://transre.files.wordpress.com/2015/05/european-extratropical-cyclones-implications-for-local-insurers.pdf (accessed 04/03/2016)
20140213	Stephanie	Portugal, Spain, France	James Roham, European extratropical Cyclones ,Trans Re Report 2014 https://transre.files.wordpress.com/2015/05/european-extratropical-cyclones-implications-for-local-insurers.pdf (accessed 04/03/2016)
20140214	Stephanie	Portugal, Spain, France	James Roham, European extratropical Cyclones ,Trans Re Report 2014 https://transre.files.wordpress.com/2015/05/european-extratropical-cyclones-implications-for-local-insurers.pdf (accessed 04/03/2016)
20140215	Stephanie	Portugal, Spain, France	James Roham, European extratropical Cyclones ,Trans Re Report 2014 https://transre.files.wordpress.com/2015/05/european-extratropical-cyclones-implications-for-local-insurers.pdf (accessed 04/03/2016)
20140216	Ulla	France, United Kingdom	Blaise, E., Suanez, S., Stéphan, P., Fichaut, B., David, L., Cuq, V., ... & Ardhuin, F. (2015). ‪ Bilan des tempêtes de l’hiver 2013-2014 sur la dynamique de recul du trait de côte en Bretagne‪. Géomorphologie, 21(3), 267-294.
20140217	Ulla	France, United Kingdom	Blaise, E., Suanez, S., Stéphan, P., Fichaut, B., David, L., Cuq, V., ... & Ardhuin, F. (2015). ‪ Bilan des tempêtes de l’hiver 2013-2014 sur la dynamique de recul du trait de côte en Bretagne‪. Géomorphologie, 21(3), 267-294.
20140218	Ulla	France, United Kingdom	Blaise, E., Suanez, S., Stéphan, P., Fichaut, B., David, L., Cuq, V., ... & Ardhuin, F. (2015). ‪ Bilan des tempêtes de l’hiver 2013-2014 sur la dynamique de recul du trait de côte en Bretagne‪. Géomorphologie, 21(3), 267-294.
20140219	Ulla	France, United Kingdom	Blaise, E., Suanez, S., Stéphan, P., Fichaut, B., David, L., Cuq, V., ... & Ardhuin, F. (2015). ‪ Bilan des tempêtes de l’hiver 2013-2014 sur la dynamique de recul du trait de côte en Bretagne‪. Géomorphologie, 21(3), 267-294.
20140220	Ulla	France, United Kingdom	Blaise, E., Suanez, S., Stéphan, P., Fichaut, B., David, L., Cuq, V., ... & Ardhuin, F. (2015). ‪ Bilan des tempêtes de l’hiver 2013-2014 sur la dynamique de recul du trait de côte en Bretagne‪. Géomorphologie, 21(3), 267-294.
20141207	Alexandra	United Kingdom, Germany	EUMETSAT report on Alexandra: http://www.eumetsat.int/website/home/Images/ImageLibrary/DAT_2441160.html (accessed 03/04/2016)
20141208	Alexandra	United Kingdom, Germany	EUMETSAT report on Alexandra: http://www.eumetsat.int/website/home/Images/ImageLibrary/DAT_2441160.html (accessed 03/04/2016)
20141209	Alexandra	United Kingdom, Germany	EUMETSAT report on Alexandra: http://www.eumetsat.int/website/home/Images/ImageLibrary/DAT_2441160.html (accessed 03/04/2016)
20141210	Alexandra	United Kingdom, Germany	EUMETSAT report on Alexandra: http://www.eumetsat.int/website/home/Images/ImageLibrary/DAT_2441160.html (accessed 03/04/2016)
20141211	Alexandra	United Kingdom, Germany	EUMETSAT report on Alexandra: http://www.eumetsat.int/website/home/Images/ImageLibrary/DAT_2441160.html (accessed 03/04/2016)
20141212	Alexandra	United Kingdom, Germany	EUMETSAT report on Alexandra: http://www.eumetsat.int/website/home/Images/ImageLibrary/DAT_2441160.html (accessed 03/04/2016)
20141213	Alexandra	United Kingdom, Germany	EUMETSAT report on Alexandra: http://www.eumetsat.int/website/home/Images/ImageLibrary/DAT_2441160.html (accessed 03/04/2016)
20141214	Alexandra	United Kingdom, Germany	EUMETSAT report on Alexandra: http://www.eumetsat.int/website/home/Images/ImageLibrary/DAT_2441160.html (accessed 03/04/2016)
20141215	Alexandra	United Kingdom, Germany	EUMETSAT report on Alexandra: http://www.eumetsat.int/website/home/Images/ImageLibrary/DAT_2441160.html (accessed 03/04/2016)
20150107	Elon, Felix, Hermann	Western Europe	Aon Benfield, Global Catastrophe Recap, Risk. Reinsurance. Human Resources. AON report 2015 http://thoughtleadership.aonbenfield.com/Documents/20150204_if_january_global_recap.pdf (accessed 03/04/2016)
20150108	Elon, Felix, Hermann	Western Europe	Aon Benfield, Global Catastrophe Recap, Risk. Reinsurance. Human Resources. AON report 2015 http://thoughtleadership.aonbenfield.com/Documents/20150204_if_january_global_recap.pdf (accessed 03/04/2016)
20150109	Elon, Felix, Hermann	Western Europe	Aon Benfield, Global Catastrophe Recap, Risk. Reinsurance. Human Resources. AON report 2015 http://thoughtleadership.aonbenfield.com/Documents/20150204_if_january_global_recap.pdf (accessed 03/04/2016)
20150110	Elon, Felix, Hermann	Western Europe	Aon Benfield, Global Catastrophe Recap, Risk. Reinsurance. Human Resources. AON report 2015 http://thoughtleadership.aonbenfield.com/Documents/20150204_if_january_global_recap.pdf (accessed 03/04/2016)
20150111	Elon, Felix, Hermann	Western Europe	Aon Benfield, Global Catastrophe Recap, Risk. Reinsurance. Human Resources. AON report 2015 http://thoughtleadership.aonbenfield.com/Documents/20150204_if_january_global_recap.pdf (accessed 03/04/2016)
20150112	Elon, Felix, Hermann	Western Europe	Aon Benfield, Global Catastrophe Recap, Risk. Reinsurance. Human Resources. AON report 2015 http://thoughtleadership.aonbenfield.com/Documents/20150204_if_january_global_recap.pdf (accessed 03/04/2016)
20150113	Elon, Felix, Hermann	Western Europe	Aon Benfield, Global Catastrophe Recap, Risk. Reinsurance. Human Resources. AON report 2015 http://thoughtleadership.aonbenfield.com/Documents/20150204_if_january_global_recap.pdf (accessed 03/04/2016)
20150114	Elon, Felix, Hermann	Western Europe	Aon Benfield, Global Catastrophe Recap, Risk. Reinsurance. Human Resources. AON report 2015 http://thoughtleadership.aonbenfield.com/Documents/20150204_if_january_global_recap.pdf (accessed 03/04/2016)
20150115	Elon, Felix, Hermann	Western Europe	Aon Benfield, Global Catastrophe Recap, Risk. Reinsurance. Human Resources. AON report 2015 http://thoughtleadership.aonbenfield.com/Documents/20150204_if_january_global_recap.pdf (accessed 03/04/2016)
20150116	Elon, Felix, Hermann	Western Europe	Aon Benfield, Global Catastrophe Recap, Risk. Reinsurance. Human Resources. AON report 2015 http://thoughtleadership.aonbenfield.com/Documents/20150204_if_january_global_recap.pdf (accessed 03/04/2016)
20150117	Elon, Felix, Hermann	Western Europe	Aon Benfield, Global Catastrophe Recap, Risk. Reinsurance. Human Resources. AON report 2015 http://thoughtleadership.aonbenfield.com/Documents/20150204_if_january_global_recap.pdf (accessed 03/04/2016)
20150118	Elon, Felix, Hermann	Western Europe	Aon Benfield, Global Catastrophe Recap, Risk. Reinsurance. Human Resources. AON report 2015 http://thoughtleadership.aonbenfield.com/Documents/20150204_if_january_global_recap.pdf (accessed 03/04/2016)
20150119	Elon, Felix, Hermann	Western Europe	Aon Benfield, Global Catastrophe Recap, Risk. Reinsurance. Human Resources. AON report 2015 http://thoughtleadership.aonbenfield.com/Documents/20150204_if_january_global_recap.pdf (accessed 03/04/2016)

## Sheet: Feuil2
European Storm Database – 1948-2015
We present a database of historical storms which affected Europe between 1948 and 2015. This database is largely based on the Lamb (1991) and the Roberts et al.(2014) catalogs. Additional storms have been integrated because of their relevance in terms of human losses, damages or their resonance in the media.
The database is organized in four columns:
1) The day of occurrence in the format yyyymmdd,
2) The name(s) of the storm,
3) The countries or the region affected
4) A reference to a peer-reviewed article, a report or a press article describing the importance of the storm.
As a caveat to our methodology, we note that the increasing coverage of both meteorological instruments and technological means of information results in an increasing number of storms with time (whereas the minima of the local dimensions are equally distributed over time).
Contact: Davide Faranda
CNRS – LSCE – CEA Saclay,
Bat 701 Orme des Merisiers,
91191 Gif-sur—Yvette, France
E-mail: davide.faranda@lsce.ipsl.fr
